# Supplementary material for: Asynchrony of Gambierdiscus spp. Abundance and Toxicity in the U.S. Virgin Islands: Implications for Monitoring and Management of Ciguatera
Source: Toxins (Basel). 2021 Jun 10;13(6):413. doi: 10.3390/toxins13060413 (PMC8230442; doi:10.3390/toxins13060413)
Supplement: Supplementary file 1 [file toxins-13-00413-s001.zip]

Archive with 2 entries (2 files):
- toxins-1228149 Environmental and Physical Data .xlsx
- toxins-1228149 supplementary for conversion.pdf
