# Supplementary material for: Asynchrony of Gambierdiscus spp. Abundance and Toxicity in the U.S. Virgin Islands: Implications for Monitoring and Management of Ciguatera
Source: Toxins (Basel). 2021 Jun 10;13(6):413. doi: 10.3390/toxins13060413 (PMC8230442; doi:10.3390/toxins13060413)
Supplement: Supplementary file 1 [file toxins-13-00413-s001.zip › toxins-1228149 Environmental and Physical Data .xlsx]

## Sheet: Combined Data
Date_Collected	Sample_Month	Year	Site	Date of Filming for Substrate Cover	Avg_CORAL_%	Avg_GORGONIANS_%	Avg_SPONGES_%	Avg_ZOANTHIDS_%	Avg_MACROALGAE_%	Avg_CORALLINEALGAE_%	Avg_DEADCORALw/TURFALGAE_%	Avg_NON-LIVINGSUBSTRATA_%	Avg_OTHER,LIVE_%	Avg_Cyanobacteria_%	Avg_FleshyMaca_%	Avg_Dictyotaspp.(DICT)-maca_%	Avg_Halimedaspp.(HALI)-maca[calc]_%	Avg_Lobophoravariegata(LOBO)-maca_%	Avg_Sand/Sediment(S)_%	StdDev_CORAL_%	StdDev_GORGONIANS_%	StdDev_SPONGES_%	StdDev_ZOANTHIDS_%	StdDev_MACROALGAE_%	StdDev_CORALLINE ALGAE_%	StdDev_DEAD CORAL w/ TURF ALGAE_%	StdDev_NON-LIVING SUBSTRATA_%	StdDev_OTHER, LIVE_%	StdDev_Cyanobacteria_%	StdDev_Fleshy Maca_%	StdDev_Dictyota spp. (DICT) - maca_%	StdDev_Halimeda spp. (HALI) - maca[calc]_%	StdDEV_Lobophora variegata (LOBO) - maca_%	StdDev_Sand/Sediment (S)_%	Date	Site	avg_C0S/m	avg_temp(Cº)	avg_Chlor(mg/m^-3)	avg_turb(ntu)	avg_pH	avg_Par	avg_depth(m)	avg_salinty(PSU)	avg_Density00	avg_Sigma-é00	sem_C0S/m	sem_temp(Cº)	sem_Chlor(mg/m^-3)
2010-03-02	3	2010	CKR	2010-03-03	10.5058	1.61534	4.48462	0.170896	25.43	0	25.5671	32.2263	0	0.11534	25.3147	22.0882	0.0555556	0	32.2263	3.08112	1.41741	1.57738	0.288028	12.3307	0	7.62226	17.8085	0	0.282525	12.3397	12.9148	0.136083	0	17.8085
2010-02-23	2	2010	FLC	2010-02-02	16.9169	2.11111	7.06591	0	21.8655	0.0559284	28.96	23.0246	0	0.0555556	21.81	18.7907	0	0.725828	23.0246	6.01867	1.91679	3.46704	0	5.38148	0.136996	5.21293	7.08744	0	0.136083	5.42267	5.56311	0	0.389998	7.08744
2010-03-02	3	2010	SHR	2010-03-03	14.1228	2.83742	4.45132	0.222965	48.7243	0.555927	21.6899	7.39539	0	0.500557	48.2237	23.1384	0	20.8045	7.39539	3.63583	1.1352	1.85365	0.546152	7.74177	0.34441	6.8795	5.7251	0	0.548335	7.47811	6.53482	0	2.88614	5.7251
2010-04-13	4	2010	BPT	2010-04-13	16.6527	1.33247	6.5649	0	18.3309	0.276171	24.7775	31.7868	0.278521	0.334077	17.9968	17.3352	0	0	31.6237	5.89617	0.871115	2.01979	0	4.8533	0.389433	7.05729	10.9009	0.53579	0.29914	4.86277	4.83805	0	0	10.8102	2010-04-20	BPT	5.69022	27.4178	0.405365	0.764882	8.48535	234.961	13.9093	35.9125	1023.33	23.2718	1.73814e-05	0.000140679	0.00468167
2010-04-20	4	2010	CKR	2010-04-15	9.44444	1.72222	5.72222	0.444444	24.1111	0.111111	36.7222	21.5556	0.166667	0.388889	23.7222	17.5556	0.888889	0	21.5556	3.8854	0.574134	1.98233	0.807373	6.59517	0.272166	13.3889	12.8749	0.278887	0.534027	6.63799	3.99815	0.934919	0	12.8749	2010-04-20	CKR	5.70251	27.5011	0.406047	0.692125	8.47347	291.038	8.1082	35.9376	1023.3	23.2633	4.76422e-05	0.000439201	0.0025834
2010-04-13	4	2010	FLC	2010-04-13	21.6196	0.936725	4.80967	0	28.6728	0.331715	23.0369	20.3701	0.222408	2.43673	26.2361	14.9408	0	5.20055	20.1479	6.54019	0.561924	1.75176	0	5.2084	0.210856	4.10878	8.78799	0.403748	1.84968	5.24176	4.68999	0	2.48519	8.59394	2010-04-20	FLC	5.68091	27.3306	0.452776	0.705807	8.48388	414.355	13.7524	35.9134	1023.36	23.3006	1.47905e-05	0.000167918	0.00834489
2010-04-15	4	2010	SHR	2010-04-15	14.3973	2.33333	4.9463	0	40.5767	1.22241	29.6293	6.89465	0	1.27852	39.2982	9.78187	0	21.7358	6.89465	3.07464	2.33809	1.46448	0	3.6442	1.44003	4.16582	3.43668	0	0.574223	3.40321	2.41412	0	3.69597	3.43668	2010-04-20	SHR	5.69529	27.4571	0.368548	0.615812	8.479	520.898	13.6466	35.9184	1023.32	23.2635	8.67256e-06	8.96289e-05	0.00408983
2010-05-12	5	2010	BPT	2010-05-12	16.0556	0.5	9.38889	0	11.6111	0.611111	27.7222	32.8333	1.27778	0	11.6111	10.1111	0	0	32.8333	4.43429	1.06979	3.23465	0	4.21857	0.490653	4.92349	8.45577	0.998146	0	4.21857	3.85093	0	0	8.45577
2010-05-11	5	2010	CKR	2010-05-11	14.1546	2.50818	4.98667	0.334262	22.6425	1.5602	30.9389	22.6521	0.111483	0.0557414	22.5868	10.6981	0.673714	4.62653	22.6521	3.60118	2.87526	1.74861	0.518125	10.1997	2.5443	7.45043	14.4941	0.172708	0.136538	10.0675	3.46127	0.601889	11.3326	14.4941
2010-05-12	5	2010	FLC	2010-05-12	18.4691	1.00037	9.50634	0	24.6409	4.16965	22.0742	20.1394	0	1.05593	23.585	8.72893	0	8.34638	20.1394	5.38505	1.07469	4.777	0	4.21557	1.74496	4.88098	5.79949	0	1.73079	4.46319	3.32957	0	2.28397	5.79949
2010-05-11	5	2010	SHR	2010-05-11	14.629	2.80471	2.20269	0	42.8943	3.74343	27.3865	6.20539	0.134007	0.670707	42.2236	8.48485	0	24.9845	6.20539	3.17217	2.42101	1.40427	0	7.07815	1.43343	1.12696	5.02077	0.1835	0.857771	6.69004	2.73928	0	4.85087	5.02077
2010-06-17	6	2010	BPT	2010-06-17	15.3631	1.50224	9.01235	0	19.5898	0.7789	24.0398	29.6027	0.111111	0.166667	19.4231	18.477	0	0	29.6027	5.36601	1.32883	2.15932	0	5.0958	1.16734	7.67824	5.18119	0.272166	0.182574	5.17825	4.84595	0	0	5.18119
2010-06-15	6	2010	CKR	2010-06-15	11.1752	1.16704	4.94593	0.333333	31.6914	0.277964	21.5691	28.84	0	0.333333	31.358	26.3554	0.0555556	0	28.84	3.39073	1.20628	2.72628	0.557773	8.93678	0.250974	5.60843	9.59554	0	0.421637	9.11026	8.97152	0.136083	0	9.59554	2010-06-15	CKR	5.96888	30.085	0.313799	0.697107	8.36782	474.978	7.71755	35.8374	1022.36	22.3257	7.88707e-05	0.000782024	0.00204852
2010-06-17	6	2010	FLC	2010-06-17	16.7778	1.11111	8.61111	0	24.6111	2	29.2222	17.6667	0	3.27778	21.3333	8.27778	0	7.55556	17.5556	3.15993	1.5444	1.23678	0	4.73012	1.3499	6.991	6.93141	0	1.32358	4.81664	1.89052	0	2.47356	6.85295	2010-06-15	FLC	5.89431	29.4561	0.34022	0.743284	8.37292	249.66	10.6372	35.7953	1022.55	22.5086	2.19646e-05	0.000167232	0.0041553
2010-06-15	6	2010	SHR	2010-06-15	14.3486	1.88708	4.09904	0	40.2918	5.82251	27.6047	5.94632	0	0.437972	39.8538	10.5859	0	23.227	5.94632	2.72085	1.33694	1.21789	0	6.09968	1.44014	5.38343	4.25158	0	0.678614	6.23922	3.31215	0	4.62564	4.25158	2010-06-15	SHR	5.89008	29.4258	0.296965	0.614591	8.37685	454.311	17.6502	35.7869	1022.59	22.5132	7.34731e-05	0.000549031	0.00485765
2010-07-22	7	2010	BPT	2010-07-22	12.6454	3.18726	6.93343	0	33.7174	0.710249	19.5048	23.2459	0.0555556	0.274306	33.4431	32.8351	0	0	23.2459	6.08585	3.1313	2.33624	0	7.19585	0.630558	6.4431	2.59285	0.136083	0.38918	7.08851	7.04007	0	0	2.59285
2010-07-21	7	2010	CKR	2010-07-21	13.7244	1.68751	5.5029	0.226451	41.3986	3.16994	26.4635	7.54604	0.280636	0	41.3986	30.5159	2.54626	0	6.30094	3.92737	0.649944	2.93336	0.350909	5.88608	2.36121	5.64634	3.9011	0.536075	0	5.88608	4.32241	1.09856	0	3.83273
2010-07-22	7	2010	FLC	2010-07-22	16.2328	1.66927	7.27982	0	36.744	2.72315	19.1265	16.2245	0	1.3337	35.4103	27.0178	0	3.66871	16.2245	4.49331	1.74384	2.78902	0	5.02507	1.18066	5.46025	8.1054	0	1.03251	4.40644	5.52513	0	0.988839	8.1054
2010-07-21	7	2010	SHR	2010-07-21	15	2.22222	4.11111	0.0555556	46.3889	6.5	18.7778	6.94444	0	1.16667	45.2222	19.2778	0	24.2778	6.94444	3.06956	1.32777	2.04033	0.136083	3.63573	3.20936	2.2575	3.55538	0	1.13039	3.95343	5.00851	0	7.21239	3.55538
2010-08-19	8	2010	BPT	2010-08-19	13.125	0.944444	9.23611	0.111111	45.375	0.111111	16.8194	14.2222	0.0555556	0	45.375	45.0972	0	0.0555556	14.2222	6.33021	1.06284	3.07337	0.272166	12.0642	0.272166	4.13603	2.85709	0.136083	0	12.0642	12.2034	0	0.136083	2.85709	2010-08-18	BPT	5.79563	30.0741	0.266475	0.209817			13.2572	34.6723	1021.51	21.4564	2.92916e-05	0.000201556	0.0104348
2010-08-18	8	2010	CKR	2010-08-18	10.8047	1.87993	4.46237	0.5	46.9731	0.111111	16.2849	18.9839	0	0	46.9731	46.3692	0.164875	0	18.9839	4.18132	1.18856	1.15201	0.936898	7.54105	0.272166	5.05678	9.34961	0	0	7.54105	7.97499	0.277633	0	9.34961	2010-08-18	CKR	5.82105	30.3085	0.1739	0.200151			6.4585	34.678	1021.41	21.3798	0.000916952	0.00724971	0.0146857
2010-08-19	8	2010	FLC	2010-08-01	15.3389	1.38945	7.1715	0	48.477	0	15.1719	12.3402	0.111111	0.388889	48.0881	43.9208	0	3.88945	12.3402	3.07967	1.59729	3.11373	0	9.20428	0	4.29012	5.43653	0.272166	0.64693	8.81566	10.6958	0	2.12477	5.43653	2010-08-18	FLC	5.78563	30.0212	0.21765	0.134267			5.60125	34.6449	1021.48	21.4533	0.000462714	0.000416163	0.00641847
2010-08-18	8	2010	SHR	2010-08-18	15.0556	2.05556	2.94444	0	52.8889	5.05556	16.5556	5.44444	0	0.166667	52.7222	28.3889	0	22.3889	5.44444	1.83081	1.55516	1.37302	0	3.34443	2.01568	4.2618	3.57564	0	0.408248	3.34276	4.31749	0	1.06284	3.57564	2010-08-18	SHR	5.82173	29.99	0.112833	0.0739805			13.962	34.9088	1021.72	21.6624	0.0117913	0.00165965	0.00406667
2010-09-16	9	2010	BPT	2010-09-16	16.5843	1.428	7.27732	0	15.2059	0.90608	39.5019	18.9316	0.164875	0	15.2059	15.0999	0	0	18.9316	8.26747	0.789144	4.20375	0	4.16497	0.6657	4.58488	3.33448	0.180654	0	4.16497	4.06511	0	0	3.33448
2010-09-14	9	2010	CKR	2010-09-14	8.51826	1.03057	5.23306	0.347884	37.3858	0.596065	25.0885	21.7998	0	0	37.3858	36.809	0.0462963	0	21.7998	3.56145	0.665242	1.4579	0.46938	5.73285	0.957331	7.55143	10.9836	0	0	5.73285	5.86424	0.113402	0	10.9836
2010-09-16	9	2010	FLC	2010-09-16	16.5913	1.62275	10.3958	0	21.8629	3.81983	23.2743	22.4331	0	0	21.8629	18.6076	0	2.88349	22.4331	3.07475	1.49206	4.61762	0	2.4074	1.79178	5.44683	7.33066	0	0	2.4074	2.9774	0	0.948564	7.33066
2010-09-14	9	2010	SHR	2010-09-14	14.767	1.70609	3.03763	0	40.8746	8.10036	21.4892	10.0251	0	0	40.8746	26.5341	0	13.733	10.0251	4.56308	1.12228	0.874102	0	7.89391	2.80019	2.66229	5.60064	0	0	7.89391	6.51732	0	3.865	5.60064
2010-10-21	10	2010	BPT	2010-10-21	13.283	1.11148	6.56001	0	22.8997	1.00111	37.969	17.1202	0.0555556	0	22.8997	22.8997	0	0	17.1202	4.68716	0.934708	2.20118	0	6.00597	0.668676	7.46404	3.4788	0.136083	0	6.00597	6.00597	0	0	3.4788	2010-10-21	BPT	5.80747	29.6076	0.318386	0.606504			16.0887	35.0887	1022	21.9275	9.56256e-05	0.000860395	0.0100284
2010-10-19	10	2010	CKR	2010-10-19	10.6632	1.28378	5.86114	0.889349	15.4645	6.39661	36.8782	22.5632	0	0	15.4645	14.3573	0.550179	0	22.5632	3.30952	1.03004	3.90827	1.24249	3.86806	2.77379	6.39379	9.60195	0	0	3.86806	3.77158	0.539198	0	9.60195	2010-10-25	CKR	5.71603	29.0845	0.0947136	0.0906305			18.7873	34.8435	1022	21.9198	1.38182e-05	9.92742e-05	0.0103678
2010-10-21	10	2010	FLC	2010-10-21	16.8006	1.16964	8.45355	0	34.9244	3.67354	17.6854	17.2373	0.0555556	0	34.9244	33.2553	0	1.66908	17.2373	5.63334	1.64869	3.9841	0	6.75634	2.1902	6.76193	7.48471	0.136083	0	6.75634	6.84334	0	1.19407	7.48471	2010-10-21	FLC	5.78612	29.4107	0.428818	0.285158			13.4908	35.0874	1022.05	21.9928	1.78047e-05	0.000218668	0.0170541
2010-10-19	10	2010	SHR	2010-10-19	14.3889	3.38889	3.33333	0	37.2222	9.22222	24.7778	7.61111	0.0555556	0	37.2222	22.9444	0	13.7222	7.61111	2.90147	0.975629	1.28236	0	4.81048	2.64715	4.19347	3.98004	0.136083	0	4.81048	3.56163	0	5.36415	3.98004	2010-10-25	SHR	5.71286	29.0848	0.0625318	0.0778655			18.248	34.8216	1021.98	21.9033	1.69029e-05	0.000121081	0.0105568
2010-11-17	11	2010	BPT	2010-11-19	13.6983	0.786643	3.90488	0	36.5816	0.516616	31.2194	13.6978	0.0557414	0	36.1205	36.1205	0	0	13.6978	6.95183	0.543448	2.32303	0	8.33131	0.684144	7.56097	7.59508	0.136538	0	8.62338	8.62338	0	0	7.59508
2010-11-16	11	2010	CKR	2010-11-16	13.3465	1.33482	3.94965	0.388889	27.9203	7.22854	31.0366	14.7947	0	0	27.9203	26.4753	0.222408	0	14.7947	4.42376	1.28283	1.06766	0.611616	4.18565	2.90016	3.88146	6.31584	0	0	4.18565	5.27785	0.403748	0	6.31584
2010-11-17	11	2010	FLC	2010-11-17	17.0385	1.50261	8.90805	0.0555556	31.79	4.56616	19.3247	16.703	0.111484	0.111111	31.6789	29.1157	0	2.45152	16.703	5.69211	1.50161	3.05933	0.136083	5.19453	2.85165	7.23895	8.74729	0.172712	0.172133	5.18342	4.48042	0	1.50765	8.74729
2010-11-16	11	2010	SHR	2010-11-16	15.2492	1.78113	3.45357	0	32.8573	10.5263	26.4449	9.63194	0.0557414	0	32.8573	18.933	0	13.3672	9.63194	3.96258	0.982221	1.13584	0	3.32985	3.39479	3.19062	5.39401	0.136538	0	3.32985	2.03115	0	2.0642	5.39401
2010-12-10	12	2010	BPT	2010-12-16	13.0896	1.43015	4.19437	0	36.1287	0.736998	32.8789	11.8328	0.0557414	0.285264	35.4962	35.4407	0	0	11.8328	4.89511	2.18177	2.25533	0	7.88927	0.387652	6.17218	3.91178	0.136538	0.253915	7.82102	7.91677	0	0	3.91178
2010-12-14	12	2010	CKR	2010-12-13	9.13163	1.00025	3.12013	0.559387	49.1954	0.605735	22.2088	14.5067	0	0	48.8674	48.3728	0.111111	0	14.5067	4.23501	0.730297	1.19631	0.656307	6.73931	0.485692	3.04672	8.36569	0	0	6.45833	6.66087	0.272166	0	8.36569
2010-12-10	12	2010	FLC	2010-12-16	17.9025	1.11315	8.06262	0.0555556	28.4807	3.11446	24.9136	17.9705	0.222594	0.0557414	26.5894	24.5308	0	1.89168	17.9705	7.08202	0.888151	2.70629	0.136083	5.61238	1.0689	5.7961	6.46718	0.172421	0.136538	6.79271	7.4594	0	0.939057	6.46718
2010-12-14	12	2010	SHR	2010-12-13	14.2932	2.6702	2.1689	0	45.5528	2.94612	25.8075	7.45169	0	0	44.6067	27.5935	0	13.3443	7.45169	2.45344	1.44886	0.407535	0	2.79803	2.33208	5.12164	3.91227	0	0	2.22647	5.72323	0	4.68887	3.91227
2011-01-25	1	2011	BPT	2011-01-25	14.0723	1.05103	7.52011	0	21.8121	1.82869	33.6522	19.7366	0.326948	0	21.8121	21.2107	0.159722	0	19.7366	5.43159	0.718957	2.98998	0	7.07307	1.24276	5.1308	5.43837	0.289193	0	7.07307	6.96437	0.264072	0	5.43837
2011-01-18	1	2011	CKR	2011-01-18	9.91294	1.06644	7.04153	0.557606	26.3342	0.16704	27.2756	27.589	0.0555556	0.172414	26.1618	22.7596	0.500932	0	27.589	2.83855	0.721949	1.77865	0.659183	8.19504	0.182984	11.6095	12.2247	0.136083	0.422326	7.78995	9.28406	0.459715	0	12.2247
2011-01-25	1	2011	FLC	2011-01-25	20.0229	1.4638	9.13277	0.0477555	30.2956	1.51871	20.1849	17.1965	0.137057	0.753088	29.5425	19.5485	0.143404	9.04412	12.4396	3.42339	0.777536	3.37576	0.116977	4.1278	0.973137	5.95698	5.58114	0.150607	0.401497	3.98185	3.58772	0.239829	2.62635	4.78092
2011-01-18	1	2011	SHR	2011-01-18	15.7074	2.53856	3.41318	0	49.0145	6.96948	16.0343	6.26709	0.0555556	0.220802	48.7937	17.6221	0	30.2341	6.26709	2.89368	0.940774	2.23857	0	6.62141	1.15976	4.97359	5.24432	0.136083	0.272056	6.63599	4.62673	0	2.6265	5.24432
2011-02-25	2	2011	BPT	2011-02-25	15.8277	1.73572	6.26688	0	21.7452	1.3993	40.4269	12.4868	0.111483	0.562739	21.1824	20.5632	0	0	12.4868	4.21207	1.06321	2.76439	0	5.67489	0.402033	5.70029	4.0099	0.273076	0.901808	5.7841	6.11936	0	0	4.0099	2011-02-11	BPT	5.55254	26.3968	0.179689	0.899322	8.352		7.53013	35.7144	1023.48	23.4483	5.95606e-05	0.000361143	0.00154283
2011-02-08	2	2011	CKR	2011-02-08	12.2082	1.25541	5.72411	0.390193	30.1126	3.18894	34.3076	12.7574	0.0555556	0.385862	29.7267	27.5752	0.934321	0	12.7574	3.18838	0.987742	1.54113	0.492305	10.6667	1.30041	9.50429	9.88273	0.136083	0.387768	10.6651	11.5369	0.570973	0	9.88273	2011-02-11	CKR	5.51205	25.9365	0.181855	1.82217	8.29855		9.17818	35.7776	1023.68	23.6406	0.00119989	0.013046	0.00149683
2011-02-25	2	2011	FLC	2011-02-25	20.1676	0.836335	7.31293	0.0555556	36.5212	2.4559	20.0994	12.551	0	0.391714	36.1295	27.3196	0	8.2511	12.551	5.29346	1.29518	3.13912	0.136083	3.06777	0.514942	4.70935	5.54426	0	0.395023	3.32159	2.35292	0	2.20358	5.54426	2011-02-11	FLC	5.54006	26.254	0.165871	0.666677	8.322		6.92729	35.7349	1023.54	23.5087	0.000109425	0.000947099	0.0010692
2011-02-08	2	2011	SHR	2011-02-08	14.492	0.927267	3.53662	0	58.244	6.5123	12.286	3.94585	0.0559284	1.13663	57.1074	29.671	0	25.4731	3.94585	3.29717	0.389379	1.96729	0	4.38843	2.83509	3.65022	3.4205	0.136996	0.682717	4.10167	3.48354	0	4.90365	3.4205	2011-02-11	SHR	5.53281	26.1717	0.159187	0.677137	8.33038		16.0725	35.7432	1023.61	23.5415	2.59473e-05	0.000235932	0.00122949
2011-03-17	3	2011	BPT	2011-03-17	15.694	0.653299	10.7458	1.09009	18.5226	0.566629	39.1803	13.1804	0.366831	1.34616	17.1764	16.5777	0.0559284	0	5.99408	5.89507	0.210139	1.94661	0.980211	6.07575	0.563418	7.93918	5.0745	0.503428	1.23593	5.87846	5.58024	0.136996	0	3.9877	2011-03-15	BPT	5.52592	25.7266	0.18374	0.785431	8.31776		7.0962	36.0451	1023.94	23.9079	1.3816e-05	0.000114862	0.00180206
2011-03-15	3	2011	CKR	2011-03-16	12.0581	0.910448	5.0694	0.441458	60.3088	0	8.0665	13.0878	0.0574713	0.508121	59.8007	36.2134	2.50566	0.0505051	11.22	4.8338	0.732106	1.28952	0.60111	10.4979	0	5.96917	6.22122	0.140775	0.411309	10.2902	9.81126	1.43997	0.123712	5.50501	2011-03-15	CKR	5.52865	25.6916	0.172854	0.682526	8.31277		6.60811	36.093	1023.98	23.9549	1.05665e-05	0.000157867	0.001388
2011-03-17	3	2011	FLC	2011-03-17	17.1554	0.827761	10.5809	0	42.8291	1.29336	14.6157	12.6979	0	1.04154	41.7875	28.0648	0.130435	13.1997	10.0283	3.29419	0.78476	2.64981	0	4.61297	1.04827	3.01999	4.79065	0	0.508275	4.67219	3.2436	0.218368	2.91944	3.42839	2011-03-15	FLC	5.53418	25.7909	0.191331	0.718404	8.31746		12.3823	36.0532	1023.95	23.8944	6.98837e-05	0.000604723	0.00245505
2011-03-15	3	2011	SHR	2011-03-16	17.4594	2.34363	3.59982	0	66.4671	0.999084	4.02196	5.10903	0	0.104167	66.3629	23.789	0	26.4599	4.86368	0.984304	1.25635	1.74222	0	2.96546	0.827318	1.85506	2.36359	0	0.161374	3.05024	3.7386	0	4.23904	2.27252	2011-03-15	SHR	5.52269	25.6651	0.177396	0.628144	8.329		14.2507	36.0676	1024.01	23.9445	2.16271e-05	8.94949e-05	0.00270242
2011-04-14	4	2011	BPT	2011-04-15	18.2176	1.34435	7.85224	0	41.0611	0.278867	18.2458	12.7948	0.205279	1.86406	39.197	16.5386	0	0.0983284	9.49583	5.43808	0.624131	2.40412	0	2.20693	0.28884	5.72693	3.48303	0.368149	1.07368	2.33363	3.8908	0	0.240854	2.28125	2011-04-12	BPT	5.63665	26.5068	0.189029	0.690889	8.30667		6.31488	36.2386	1023.84	23.8089	2.67813e-05	0.000222449	0.00136632
2011-04-12	4	2011	CKR	2011-04-13	11.5293	1.33628	5.22363	0.15873	43.2531	0.248424	29.7247	8.52584	0	1.41289	41.8402	16.0225	3.35768	0	7.79955	2.72893	0.704176	1.74854	0.273827	4.60055	0.294405	5.49058	4.40538	0	1.07026	5.06928	3.30823	1.27734	0	4.083	2011-04-12	CKR	5.58808	26.4547	0.14441	0.60791	8.30452		5.68093	35.9275	1023.61	23.5907	8.49328e-05	0.000419076	0.0013465
2011-04-14	4	2011	FLC	2011-04-13	18.9348	0.719562	7.16229	0.0833333	49.3803	2.17465	8.08458	13.4115	0.0490196	1.55832	47.822	17.8717	0	17.3361	10.6671	3.9328	0.867899	3.33412	0.204124	4.33929	0.597082	3.45854	5.51003	0.120073	0.738063	4.06043	5.04946	0	5.18524	5.20007	2011-04-12	FLC	5.63412	26.5383	0.162477	0.660239	8.31643		7.60849	36.195	1023.8	23.7661	7.82899e-06	5.35106e-05	0.00208287
2011-04-12	4	2011	SHR	2011-04-15	13.7835	1.72031	3.02953	0	57.1099	5.85097	12.3029	6.20291	0	0.402122	56.7078	10.5589	0	35.7701	5.20778	2.7883	1.37618	1.2817	0	3.77862	2.50429	2.03497	3.15087	0	0.416331	3.85094	2.67274	0	2.92896	3.02721	2011-04-12	SHR	5.58674	26.476	0.149158	0.589025	8.312		15.5487	35.8981	1023.63	23.5624	0.000187122	6.76221e-05	0.00149939
2011-05-20	5	2011	BPT	2011-05-18	15.3084	0.619951	7.54544	1.37598	18.2539	0.0799434	45.8177	10.6307	0.367964	0.356221	17.8977	17.4808	0.0825982	0.0859107	5.49753	5.36998	0.679841	1.91401	1.16564	4.5319	0.123856	7.1921	5.90942	0.54562	0.491609	4.72126	4.57742	0.128183	0.210437	4.1957	2011-05-16	BPT	5.65402	27.1177	0.356629	0.904031	8.26253		14.5784	35.8852	1023.41	23.348	1.19401e-05	0.0005885	0.0013188
2011-05-16	5	2011	CKR	2011-05-16	11.91	1.68283	4.31919	0.671141	27.5828	0.11534	40.5256	13.1371	0.0559284	0	27.5828	21.5223	2.07334	0	13.1371	2.24637	1.27151	1.34773	1.06117	7.2304	0.282525	8.7175	7.9564	0.136996	0	7.2304	7.57699	1.12738	0	7.9564	2011-05-16	CKR	5.68494	27.7933	0.244912	1.20302	8.257		6.31303	35.5906	1022.93	22.9069	0.000417577	0.00365729	0.00176783
2011-05-20	5	2011	FLC	2011-05-18	19.3879	1.31587	9.31838	0.355293	20.8857	0.490555	30.5067	17.6651	0.0744518	0.294448	20.5913	4.59486	0.0375375	15.5495	12.8676	4.1325	1.30755	3.68904	0.513914	4.00616	0.439687	5.09291	7.05355	0.116157	0.25921	4.17657	1.7673	0.0919478	3.79519	6.10064	2011-05-16	FLC	5.6527	27.0525	0.30401	0.735592	8.28835		17.2947	35.9253	1023.47	23.3994	4.9376e-05	0.00240767	0.00257663
2011-05-16	5	2011	SHR	2011-05-16	15.0699	3.10005	5.47181	0.0405515	47.9508	2.61137	20.1178	5.55298	0.0847602	0.249362	47.7015	15.4055	0	31.3925	4.05082	3.79575	1.64858	2.56842	0.0993305	5.2261	0.689687	2.8249	3.77349	0.131493	0.325804	5.1601	4.43312	0	2.53329	3.42487	2011-05-16	SHR	5.64002	27.1678	7.6172	24.55	8.27375		15.6386	35.7461	1023.29	23.2272	0.000456227	0.00104363	0.00315003
2011-06-17	6	2011	BPT	2011-06-17	15.7152	2.63727	8.78068	0	42.4959	1.24595	10.7236	18.1466	0.109319	2.24532	40.2506	20.6586	0	0	16.2736	6.7763	1.32951	2.57505	0	10.7869	1.17122	4.12289	2.97874	0.16939	1.40834	10.3216	7.41774	0	0	2.78733	2011-06-15	BPT	5.83036	29.2039	0.30035	0.999939	8.269		18.3414	35.5417	1022.48	22.404	4.64169e-05	0.000403164	0.0020454
2011-06-15	6	2011	CKR	2011-06-15	13.1486	1.39411	4.4085	1.06134	32.0512	2.50801	35.8448	9.47152	0.111858	1.78281	30.2684	12.0321	0.557046	0.0555556	8.29907	2.91151	1.55869	2.50463	1.85492	4.63787	1.66169	3.62849	5.08036	0.173291	0.749429	5.16905	4.64276	0.346148	0.136083	5.68019	2011-06-15	CKR	5.84848	29.5069	0.182133	0.772765	8.26789		3.72324	35.446	1022.24	22.2286	0.000428227	0.00504633	0.00224565
2011-06-17	6	2011	FLC	2011-06-17	18.9813	1.23364	8.69196	0	48.068	1.55045	13.92	7.20107	0.280395	1.02879	47.0392	1.39908	0	8.5645	6.64489	5.11373	1.51093	4.63768	0	3.31788	1.07592	4.09868	4.34665	0.539398	0.754284	2.94697	0.396249	0	3.42466	4.08123	2011-06-15	FLC	5.81491	29.116	0.203164	0.646285	8.274		16.9624	35.501	1022.47	22.4029	4.07891e-05	0.000496898	0.00139979
2011-06-15	6	2011	SHR																																2011-06-15	SHR	5.79297	29.0115	0.143921	0.568887	8.26881		12.9386	35.4286	1022.44	22.3831	0.000104934	0.00101815	0.00150288
2011-07-06	7	2011	BPT	2011-07-02	18.1595	0.389075	8.39874	0.222222	33.6059	0.556113	29.5255	5.39446	0.0555556	2.11464	31.4913	29.3222	0.111111	0	1.33463	5.03957	0.646911	3.03945	0.403687	10.8148	0.620634	6.83658	2.11249	0.136083	1.42907	9.87256	10.656	0.272166	0	1.22934
2011-07-05	7	2011	CKR	2011-07-02	16.2209	2.16822	5.44566	0.263458	35.024	0.221162	37.4031	3.25355	0	2.38632	32.6377	26.5351	1.14614	0.0539374	1.16578	5.75673	1.8736	1.83066	0.415316	7.57317	0.272226	11.1553	2.98932	0	0.914165	8.01467	12.4555	1.0401	0.132119	1.19454	2011-07-05	CKR	5.73616	28.4752	0.224344	1.11068	8.0974		5.1696	35.4366	1022.59	22.567	0.000173359	0.00226127	0.00187949
2011-07-06	7	2011	FLC	2011-07-06	22.0158	1.05741	6.05611	0.166667	36.8502	0.166667	28.1308	5.44519	0.111111	2.39	34.4602	17.9535	0	13.3398	4.16741	5.76362	1.34405	3.06423	0.278887	5.3825	0.408248	7.8497	3.61787	0.272166	1.70481	4.43465	4.48026	0	3.59889	2.02908	2011-07-05	FLC	5.75819	28.4645	0.279697	0.848796	8.14551		12.9897	35.5959	1022.75	22.6909	2.98108e-05	0.000202247	0.0016545
2011-07-05	7	2011	SHR	2011-07-05	15.9045	0.670515	3.01774	0	59.1795	5.03179	12.0682	4.12778	0	1.20305	57.9764	12.0641	0	42.8049	3.04167	3.33908	0.745207	1.16877	0	5.74073	1.49514	3.94981	3.80832	0	1.26262	6.01355	3.2516	0	6.98443	2.66053	2011-07-05	SHR	5.7532	28.395	0.203952	0.639857	8.12626		15.2452	35.6126	1022.79	22.7266	3.18911e-05	0.000236923	0.00213892
2011-08-31	8	2011	BPT
2011-08-30	8	2011	CKR
2011-08-31	8	2011	FLC
2011-08-30	8	2011	SHR
2011-09-15	9	2011	BPT	2011-09-15	16.8526	1.25888	8.89373	0	28.1701	0.192498	35.2349	9.39725	0	0.125831	28.0443	22.8892	0	0	7.19877	8.89724	0.835329	3.62745	0	9.81857	0.211079	7.30343	6.46531	0	0.194989	9.86065	11.0815	0	0	4.52432	2011-09-14	BPT	5.74496	29.1812	0.447512	1.03504	8.3414		13.7951	34.9731	1022.04	21.9843	8.99779e-05	0.000349202	0.00294303
2011-09-14	9	2011	CKR	2011-09-14	11.6248	1.55689	5.61455	0.553688	30.1898	0.186171	40.3397	9.93445	0	0	30.1898	23.9432	0.114943	0	7.28308	4.55859	1.18409	2.1894	0.615229	7.38634	0.204497	6.87247	6.03298	0	0	7.38634	7.83705	0.281551	0	4.93022	2011-09-14	CKR	5.68243	28.8038	0.270721	1.11027	8.284		7.07121	34.8204	1022.03	21.9952	0.000120421	0.000463281	0.00109652
2011-09-15	9	2011	FLC	2011-09-15	18.1696	1.43573	7.27182	0	41.2832	3.45578	16.0684	12.2537	0.0617284	0.799115	40.4841	21.9551	0	9.58182	10.4514	4.05841	2.05791	2.78703	0	4.75766	1.60763	2.61784	5.81379	0.151203	0.617745	4.65402	3.18866	0	2.92749	4.75586	2011-09-14	FLC	5.75306	29.1466	0.282947	0.693073	8.33341		17.2724	35.053	1022.13	22.0562	6.05204e-05	0.00010093	0.00176341
2011-09-14	9	2011	SHR	2011-09-14																															2011-09-14	SHR	5.73187	29.1501	0.200796	0.617698	8.33104		15.0399	34.9056	1022.01	21.9442	3.4434e-05	0.000230529	0.00163701
2011-10-20	10	2011	BPT	2011-10-20	18.7039	1.46155	9.86626	0	31.49	2.72226	22.4321	13.2104	0.113516	5.62706	25.8629	21.2161	0	0	7.47433	5.672	1.44296	4.35563	0	10.3064	1.06499	3.0745	3.71498	0.176464	1.97339	9.15656	8.77821	0	0	3.1879	2011-10-18	BPT	5.73954	29.27	0.231484	0.8147	8.17432		13.9144	34.8711	1021.94	21.878	2.08768e-05	0.00024609	0.00128421
2011-10-18	10	2011	CKR	2011-10-18	11.4909	1.84404	5.36209	0.406531	43.3199	1.15683	29.5445	6.87524	0	2.0361	41.2838	30.3278	2.10854	0	5.68267	4.02671	1.30371	2.86665	0.389467	1.65304	0.589584	2.66282	3.05656	0	0.705714	1.65794	3.62838	0.705761	0	2.89897	2011-10-18	CKR	5.79536	29.6054	0.189207	0.8013	8.18526		3.28172	35.0114	1021.88	21.8692	2.76049e-05	0.000245761	0.000800274
2011-10-20	10	2011	FLC	2011-10-20	21.0624	1.2609	8.13773	0	40.4684	4.45519	11.9654	12.5905	0.0595238	4.57232	35.8961	21.6521	0.0669344	9.37653	8.69913	5.97505	1.01819	3.34441	0	6.2518	1.63483	4.91472	5.42459	0.145803	1.9641	4.77435	6.20535	0.163955	3.42945	4.18004	2011-10-18	FLC	5.73249	29.2026	0.234263	0.672191	8.18337		12.3293	34.8723	1021.95	21.9014	1.16619e-05	7.81905e-05	0.00206205
2011-10-18	10	2011	SHR	2011-10-18	16.0183	1.2531	3.27545	0.104493	58.4041	8.86802	8.78393	3.18808	0.104493	2.001	56.4031	35.5492	0	16.3871	2.45078	3.45328	0.769589	1.39558	0.255955	3.05729	1.87124	2.45988	2.43809	0.255955	2.09858	3.86526	2.34037	0	3.27134	2.03864	2011-10-18	SHR	5.73956	29.1494	0.15934	0.671577	8.155		17.0471	34.9583	1022.06	21.9842	2.07188e-05	0.000192216	0.00148369
2011-11-22	11	2011	BPT	2011-11-19	14.6072	1.30365	5.22155	0	42.5523	0.245962	24.8508	10.7723	0.109877	4.51595	38.0363	28.6173	0	1.49694	7.62011	6.57618	1.40043	2.14391	0	7.20326	0.384274	2.78823	3.96196	0.269141	2.53558	7.6699	10.6819	0	3.66674	3.74006
2011-11-15	11	2011	CKR	2011-11-19	12.6316	1.11161	4.99705	0	47.9609	2.5497	19.3457	7.22638	0.24508	2.23081	48.84	28.339	0	10.7593	5.86447	5.16418	1.10334	2.8069	0	3.62541	2.57968	6.06401	4.97141	0.290644	2.29297	9.68464	11.8334	0	12.8328	4.34821
2011-11-22	11	2011	FLC	2011-11-19	14.7825	0.690516	3.6816	0	47.0595	3.99238	10.0326	4.902	0.125777	1.05658	52.1997	21.1474	0	14.2899	3.91697	5.35483	0.684358	2.82706	0	11.0765	2.11602	4.55381	4.02121	0.197058	1.37922	10.1126	8.65776	0	9.5878	3.04834	2011-11-29	FLC	5.6028	28.3065	0.224546	0.704293	8.21647		11.9932	34.6307	1022.07	22.0175	6.81641e-06	0.000131357	0.00128504
2011-11-15	11	2011	SHR	2011-11-07	16.8003	1.17891	5.38015	0	56.9416	2.1606	15.084	9.36331	0	2.65966	36.3731	19.2918	0	6.18337	7.48788	4.70754	1.89094	1.53766	0	3.94531	1.62315	3.55624	4.51861	0	2.01322	5.07048	5.73787	0	2.64628	3.68117
2011-12-14	12	2011	BPT	2011-12-14
2011-12-13	12	2011	CKR	2011-12-13
2011-12-14	12	2011	FLC	2011-12-14
2011-12-13	12	2011	SHR	2011-12-13	13.71	0.931033	2.88218	0	62.8843	5.38299	9.51222	4.60201	0.0952381	0.681115	62.2032	20.8554	0	19.2673	3.86867	5.59519	0.747329	0.89999	0	8.04083	1.01446	3.07955	4.40039	0.212959	1.03981	8.17113	7.41366	0	8.22966	3.54092
2012-01-27	1	2012	BPT	2012-01-27																															2012-01-24	BPT	5.45391	25.8745	0.249008	0.786772	8.16654		8.94792	35.4008	1023.41	23.3755	2.21335e-05	0.000214087	0.00319922
2012-01-24	1	2012	CKR	2012-01-24	8.33333	2.14286	4.7619	0	24.1667	0	42.381	18.2143	0	0	24.1667	21.6667	0	0	15.7143	0.664964	3.76973e-08	0.184428	0	0.48795	0	0.48795	2.13248e-07	0	0	0.48795	0.48795	0	0	2.13248e-07	2012-01-24	CKR	5.45463	25.8111	0.215256	0.70656	8.16019		5.13452	35.4565	1023.46	23.437	3.32079e-05	0.00028419	0.0041932
2012-01-27	1	2012	FLC	2012-01-27																															2012-01-24	FLC	5.46249	25.9457	0.217994	0.673512	8.14997		11.1157	35.4076	1023.41	23.3586	4.54564e-05	0.000384239	0.00212393
2012-01-24	1	2012	SHR	2012-01-24																															2012-01-24	SHR	5.46574	25.9191	0.225926	0.649167	8.159		10.9196	35.452	1023.45	23.4004	5.49302e-05	0.000449808	0.00645203
2012-02-23	2	2012	BPT	2012-02-23
2012-02-21	2	2012	CKR	2012-02-11	8.73789	1.36434	6.9076	0.687214	27.5565	0.186171	41.8201	12.7402	0	0	27.5565	21.079	0.114943	0	8.67923	2.25041	0.702338	2.31551	0.77549	4.29398	0.204497	1.94472	3.87382	0	0	4.29398	4.4301	0.281551	0	3.95785	2012-02-16	CKR	5.54736	26.3929	0.189212	0.789675	8.26171		6.09059	35.6803	1023.45	23.4237	0.000101919	0.00199916	0.00233328
2012-02-23	2	2012	FLC	2012-02-23																															2012-02-23	FLC	5.49784	26.155	0.160168	0.632036	8.31033		11.359	35.5033	1023.41	23.3654	1.05768e-05	8.22015e-05	0.00088293
2012-02-21	2	2012	SHR	2012-02-11	17.7707	1.7289	8.56674	0	56.6719	5.18815	14.355	10.4831	0	0.33561	46.852	17.9479	0	12.0865	5.73573	9.21381	1.64825	1.16288	0	4.61834	2.24926	8.36661	11.45	0	0.67122	2.62992	10.7365	0	8.20049	3.7956
2012-03-23	3	2012	BPT	2012-03-23	16.9554	0.666852	6.0039	0	21.3954	0	48.4164	6.56206	0	2.1113	19.2841	18.17	0.111111	0.111111	4.67187	5.85014	0.843186	2.93797	0	9.67243	0	6.94397	3.16556	0	2.27693	9.78823	10.5589	0.172133	0.272166	3.07184
2012-03-21	3	2012	CKR	2012-03-21																															2012-03-20	CKR	5.59433	26.4882	0.1935	0.753365	8.30644		8.76222	35.9456	1023.63	23.5939	0.000338152	0.00312876	0
2012-03-28	3	2012	FLC
2012-03-21	3	2012	SHR	2012-03-21																															2012-03-20	SHR	5.57155	26.2743	0.15193	0.608653	8.301		21.7329	35.9433	1023.75	23.6606	6.32703e-06	6.19237e-05	0.00117562
2012-04-19	4	2012	BPT	2012-04-19																															2012-04-17	BPT	5.65153	26.768	0.229851	0.744663	8.20314		14.6866	36.1388	1023.71	23.6512	1.9855e-05	0.000479922	0.00117143
2012-04-17	4	2012	CKR	2012-04-17	14.9166	2.61784	7.78928	0.600371	34.1254	0	25.8874	2.54487	0	1.0636	25.1608	10.3751	6.14427	0.108225	1.22796	4.57755	1.01517	1.823	0.66396	5.19684	0	9.72396	2.22066	0	1.04348	7.86749	7.62464	1.19019	0.167662	1.65067	2012-04-17	CKR	5.61606	26.4042	0.205764	0.697043	8.20494		6.19623	36.1699	1023.82	23.7895	6.8406e-05	0.000891707	0.00167006
2012-04-19	4	2012	FLC	2012-04-19																															2012-04-17	FLC	5.65169	26.7593	0.1866	0.637098	8.22103		11.5086	36.1478	1023.71	23.6604	4.9007e-05	0.00039678	0.00191652
2012-04-17	4	2012	SHR	2012-04-17	18.614	2.59709	5.53755	0	48.2177	0.583754	22.2193	2.16287	0.0677507	0.13235	48.0853	10.8795	0	35.3696	1.46153	1.90553	1.10918	0.804837	0	3.05084	0.391541	3.67232	2.19094	0.165955	0.205123	2.9809	4.08519	0	4.09529	1.65092	2012-04-17	SHR	5.62547	26.4927	0.204977	0.706012	8.17768		19.7623	36.1643	1023.84	23.7583	0.000126603	0.00119503	0.00211964
2012-05-23	5	2012	BPT	2012-05-23																															2012-05-23	BPT	5.75137	27.8059	0.175545	0.725386	8.13531		10.04	36.0492	1023.29	23.2482	4.12728e-05	0.000377159	0.00141754
2012-05-25	5	2012	CKR	2012-05-25																															2012-05-23	CKR	5.72111	27.6081	0.190134	1.15583	8.12171		4.19369	35.9887	1023.28	23.2667	3.8412e-05	0.00040255	0.00103047
2012-05-23	5	2012	FLC	2012-05-23																															2012-05-23	FLC	5.72206	27.5495	0.145638	0.658293	8.13769		13.2015	36.0377	1023.38	23.3233	4.17771e-05	0.000440293	0.000938462
2012-05-25	5	2012	SHR	2012-05-25																															2012-05-23	SHR	5.69345	27.4407	0.141214	0.592866	8.142		11.6122	35.9186	1023.32	23.2687	1.65133e-05	9.22216e-05	0.00106067
2012-06-21	6	2012	BPT	2012-06-21																															2012-06-20	BPT	5.8432	28.9656	0.184207	0.724342	8.154		19.1502	35.8079	1022.76	22.6839	5.73562e-05	0.000577873	0.00160081
2012-06-20	6	2012	CKR	2012-06-20																															2012-06-20	CKR	5.83508	28.851	0.126869	0.794012	8.15369		5.47262	35.8419	1022.77	22.7467	0.000139975	0.000632572	0.0017557
2012-06-21	6	2012	FLC	2012-06-21																															2012-06-20	FLC	5.81588	28.7295	0.171424	0.608056	8.1641		17.1181	35.7967	1022.83	22.7542	0.000229218	0.00213924	0.00182364
2012-06-20	6	2012	SHR	2012-06-20																															2012-06-20	SHR	5.80726	28.6444	0.136188	0.536384	8.14761		10.4809	35.8029	1022.83	22.7866	2.23068e-05	0.000206948	0.00117788
2012-07-27	7	2012	BPT	2012-07-27																															2012-08-03	BPT	5.74159	28.983	0.199477	0.69059	8.066		12.1589	35.0957	1022.19	22.1426	5.47777e-05	0.000350224	0.00145438
2012-07-25	7	2012	CKR	2012-07-25																															2012-07-23	CKR	5.76158	29.2441			8.06969		5.8222	35.0434	1022.04	22.0153	2.70371e-05	0.000186359
2012-07-27	7	2012	FLC	2012-07-27																															2012-07-23	FLC	5.72122	28.9016			8.04767		10.9405	35.0154	1022.16	22.1094	8.40504e-05	0.000480342
2012-07-25	7	2012	SHR	2012-07-25																															2012-07-23	SHR	5.71637	28.8703			8.04006		15.8518	35.0034	1022.18	22.1112	2.10254e-05	0.000112349
2012-08-29	8	2012	BPT	2012-08-29	18.0613	0.626006	10.109	0	24.6562	0	34.7931	11.5693	0.185185	1.99595	22.6603	21.9946	0.0483092	0	8.61567	5.51046	1.02833	2.48417	0	5.92371	0	5.36906	3.53347	0.453609	1.38619	5.67317	6.2935	0.118333	0	1.20903	2012-08-28	BPT	5.73614	28.4844	0.232814	0.775362	8.10057		16.3906	35.4262	1022.63	22.557	0.000211612	0.00213914	0.00291034
2012-08-28	8	2012	CKR	2012-08-28	15.6442	2.75418	5.78855	0.708408	28.1134	0.0990175	34.1862	12.5532	0.152781	0	28.1134	26.3711	0.899441	0	6.43787	3.40573	1.41237	2.27475	0.80301	8.19111	0.15352	4.68538	9.43742	0.167735	0	8.19111	7.20718	0.696552	0	5.08075	2012-08-28	CKR	5.74844	28.4752	0.172662	0.652462	8.09967		5.61075	35.5221	1022.66	22.6313	0.000414471	0.00267633	0.00214117
2012-08-29	8	2012	FLC	2012-08-29	18.8693	1.44336	9.62173	0	18.1155	0.540872	36.8188	14.1541	0.436316	0.538241	17.5773	8.69125	0	4.93595	11.7092	0.727822	1.50399	3.55028	0	3.91197	0.242873	6.13267	5.3515	0.735271	0.833322	4.0415	2.28118	0	1.07807	4.21205	2012-08-28	FLC	5.72845	28.4823	0.217358	0.688744	8.11179		13.3367	35.3751	1022.58	22.5191	0.000360448	0.000359585	0.000642105
2012-08-28	8	2012	SHR	2012-08-28	19.3352	3.23629	5.23976	0.0888889	20.8747	0	46.0282	5.14946	0.0474834	0	20.8747	7.58161	0	12.37	3.18614	3.87692	1.78157	1.89127	0.217732	5.98735	0	7.44201	4.96914	0.11631	0	5.98735	3.68822	0	2.35973	3.89512	2012-08-28	SHR	5.75584	28.477	0.256343	0.700794	8.103		17.8124	35.5686	1022.74	22.6666	0.000271805	0.00130024	0.00174286
2012-09-27	9	2012	BPT	2012-09-27	19.389	0.559742	8.86149	0	38.3302	0.0767196	26.719	5.58551	0.478307	0.824868	37.5053	35.7232	0.0396825	0.0396825	3.52346	6.82015	0.466609	2.26316	0	7.22499	0.118959	6.00418	4.80047	0.939868	0.928376	6.97268	7.22013	0.097202	0.097202	3.22875	2012-09-25	BPT	5.77487	29.6012	0.280464		8.10576		11.8169	34.8725	1021.82	21.7672	3.68418e-05	0.000185472	0.00236986
2012-09-25	9	2012	CKR	2012-09-25	13.158	4.03204	4.90495	0.658586	40.6368	0	25.8716	10.5036	0.234553	0.680009	39.9568	38.6026	0.498158	0.0483092	7.52332	2.82282	1.77661	1.44428	0.870086	9.44102	0	10.3365	5.82194	0.31455	0.757243	9.60146	10.2367	0.430742	0.118333	4.39894	2012-09-25	CKR	5.79975	29.8504	0.155883		8.076		4.921	34.8633	1021.7	21.6751	0.00246395	0.00190851	0.00235455
2012-09-27	9	2012	FLC	2012-09-27	20.2983	1.35076	10.4143	0.0428449	29.22	0.622327	22.166	15.4465	0.439029	0.733473	28.4865	14.9936	0	9.63059	12.4239	2.47286	0.469076	4.63648	0.104948	5.28576	0.414173	2.56325	3.84937	0.465627	0.663458	5.76198	3.82556	0	3.65985	4.06079	2012-09-25	FLC	5.77599	29.5774	0.235831		8.11731		16.9343	34.8959	1021.86	21.7932	0.000216074	0.000110361	0.00262657
2012-09-25	9	2012	SHR	2012-09-25	20.3786	3.05992	3.82121	0.0838873	61.1258	2.17416	5.73638	3.62008	0	0.427325	60.6985	38.8832	0	21.7725	2.63561	3.8975	1.4177	2.24723	0.129992	5.45666	0.799814	1.78561	4.23768	0	0.795548	5.45969	5.50079	0	5.92003	4.27462	2012-09-25	SHR	5.80663	29.6077	0.183936		8.09393		14.522	35.0833	1021.98	21.9233	0.00027867	0.000887255	0.00465191
2012-10-25	10	2012	BPT	2012-10-25	18.2551	0.638517	8.24644	0	35.9043	0	28.9034	8.00395	0.0483092	3.27465	32.6297	32.2005	0.0966184	0	6.56053	6.26608	0.813769	2.58393	0	7.49447	0	3.5832	4.35288	0.118333	2.37171	6.00132	6.33158	0.236666	0	4.18671	2012-10-31	BPT	5.80929	29.1546	0.2485		8.08217		13.3029	35.4348	1022.4	22.3399	0.000705863	0.00220778	0.00183922
2012-10-31	10	2012	CKR	2012-10-31	13.3656	4.54565	3.94298	1.00818	55.3558	0.193603	11.8857	9.7025	0	1.32977	54.026	51.5573	1.83831	0	7.8613	4.08391	1.7166	1.34182	0.950777	7.64409	0.300353	4.00163	5.66167	0	1.7834	6.14575	6.82183	1.22225	0	4.62283	2012-10-31	CKR	5.85173	29.6107	0.151269		8.121		5.45208	35.3912	1022.18	22.1526	0.000333343	0.00386023	0.0054587
2012-10-25	10	2012	FLC	2012-10-25	19.3451	1.02591	8.22002	0	51.9816	0.315363	11.0383	7.60293	0.470813	2.95277	49.0288	42.1949	0.105989	4.90969	5.48061	0.982144	1.24875	2.94548	0	6.70314	0.634941	2.67314	3.5753	0.873756	1.52335	5.46545	3.55775	0.164197	2.32205	3.08569	2012-10-31	FLC	5.80585	29.1351	0.18008		8.10675		10.664	35.4264	1022.38	22.3399	0.000147777	0.00152463	0.00150724
2012-10-31	10	2012	SHR	2012-10-31	18.3911	3.12181	3.67714	0	65.6017	1.59238	5.08423	2.44267	0.0888889	1.21437	64.3874	48.8616	0	15.5258	1.82864	3.51648	2.05664	2.15784	0	3.49089	1.34852	2.48541	2.17783	0.217732	0.835632	3.77924	7.40363	0	7.34489	2.13243	2012-10-31	SHR	5.85104	29.2426	0.23752		8.05855		12.7577	35.6567	1022.53	22.4769	0.000663749	0.0005205	0.00137116
2012-11-20	11	2012	BPT	2012-11-20	19.1076	0.200106	7.72474	0	37.0416	0	20.8292	15.0967	0	6.10127	30.9404	27.8822	0.124069	0	12.7125	2.54604	0.366385	2.4993	0	5.69806	0	4.22658	5.62486	0	2.4944	5.88376	5.7715	0.303907	0	4.48572	2012-11-27	BPT	5.69243	28.6552	0.40203		8.11867		17.9716	34.9954	1022.25	22.1769	6.13547e-05	0.000337384	0.00779342
2012-11-27	11	2012	CKR	2012-11-27	11.9495	1.76607	2.55038	0.764492	51.2664	0	13.5392	18.1127	0.0512821	2.13076	49.1356	47.6566	1.14428	0.167131	15.531	1.38621	1.08763	0.842057	1.06049	11.2455	0	5.52064	9.71219	0.11467	0.682566	10.7284	10.707	1.27438	0.373716	10.2036	2012-11-27	CKR	5.69347	28.6969	0.168083		8.13742		4.22975	34.9761	1022.17	22.1474	0.00229292	0.0036469	0.00101667
2012-11-20	11	2012	FLC	2012-11-20	21.6477	0.30486	6.62894	0	56.1132	0.128205	8.40275	6.68152	0.0928505	7.26335	48.8498	45.8652	0.0854701	2.17543	6.39892	5.31968	0.615424	2.51768	0	5.20668	0.214528	4.00104	3.96159	0.227436	3.01291	5.55272	7.43628	0.209358	1.5721	3.79599	2012-11-27	FLC	5.7053	28.7925	0.220815		8.146		10.6955	34.9856	1022.17	22.1233	1.31291e-05	0.000133235	0.00148384
2012-11-27	11	2012	SHR	2012-11-27	17.2813	2.1042	1.61482	0	74.996	0.598291	1.41068	1.9947	0	0.315573	74.6804	46.6008	0	28.0796	1.85581	6.39194	1.75421	0.875522	0	7.16149	0.833498	1.05604	2.37529	0	0.410251	6.88158	4.97936	0	6.19542	2.40302	2012-11-27	SHR	5.67758	28.5967	0.165033		8.116		16.0626	34.9361	1022.22	22.1516	0.000296223	0.000484455	0.00229391
2012-12-12	12	2012	BPT	2012-12-12	17.2841	1.51448	8.64614	0	43.531	0.163082	23.5965	6.4406	0.448797	8.13105	35.3999	35.2333	0	0	6.4406	1.97008	0.706545	2.44734	0	3.21227	0.271208	6.17088	3.27707	0.546938	4.47338	3.30939	3.58869	0	0	3.27707	2012-12-17	BPT	5.60981	27.7846	0.236814	0.449018			18.3685	35.0638	1022.59	22.5143	8.03038e-05	0.000544652	0.00233588
2012-12-17	12	2012	CKR																																2012-12-17	CKR	5.58158	27.5273	0.146376	0.320736			7.62645	35.0602	1022.63	22.5942	5.58084e-05	0.000471778	0.00236985
2012-12-12	12	2012	FLC	2012-12-12	19.4246	0.815425	8.24891	0	47.674	0.213374	16.4718	7.0442	0.107701	8.41407	39.2599	34.0486	0	3.83695	7.0442	2.05041	0.593325	2.85454	0	5.03572	0.390131	5.76094	2.04045	0.16685	3.68289	2.44705	3.87884	0	1.89112	2.04045	2012-12-17	FLC	5.62272	27.8455	0.210876	0.243335			18.0155	35.1093	1022.6	22.5286	6.95243e-05	0.000508764	0.00150107
2012-12-17	12	2012	SHR																																2012-12-17	SHR	5.62709	27.8623	0.0907333	0.159692			18.0063	35.1275	1022.61	22.5369	6.59138e-06	7.31679e-05	0.00372527
[truncated: 94 more columns]

## Sheet: MetaData
Category	Heading	Description	Data Source
Index	Date_Collected	Date the Sample was collected	University of the Virgin Islands; Dr. Tyler Smith.
	Sample_Month	Month the Sample was collected
	Year	Year the Sample was collected
	Site	Site the Sample was collected
Benthic Cover	Date of Filming for Substrate Cover	Date that video was recorded, may not match up with Sample date for numerous reasons	University of the Virgin Islands; Dr. Tyler Smith. Data collected from video clips of 6 transects, each picture was processed in CPCe (15 pts per frame). The transect is the base unit, so the n value for all averages is 6. Note: May not add up to 100% as the Unknown category was excluded.
	Quality Control	If CVR was found and percents matched (Yes), if CVR was found and percents did not match (No), if CVR was not found (No)
	Avg_CORAL_%	Average percent of Coral cover from total Benthos (out of 100%)
	Avg_GORGONIANS_%	Average percent of Gorgonian cover from total Benthos (out of 100%)
	Avg_SPONGES_%	Average percent of Sponge cover from total Benthos (out of 100%)
	Avg_ZOANTHIDS_%	Average percent of Zoanthid cover from total Benthos (out of 100%)
	Avg_MACROALGAE_%	Average percent of Macroalgae cover from total Benthos (out of 100%)
	Avg_CORALLINEALGAE_%	Average percent of Coralline cover from total Benthos (out of 100%)
	Avg_DEADCORALw/TURFALGAE_%	Average percent of Dead Coral/ with Turf Algae cover from total Benthos (out of 100%)
	Avg_NON-LIVINGSUBSTRATA_%	Average percent of Non-Living Substrate cover from total Benthos (out of 100%)
	Avg_OTHER,LIVE_%	Average percent of Other cover from total Benthos (out of 100%)
	Avg_Cyanobacteria_%	Average percent of Cyanobacteria cover
	Avg_FleshyMaca_%	Average percent of Fleshy Maca cover out of the Macroalgae category %
	Avg_Dictyotaspp.(DICT)-maca_%	Average percent of Dict cover out of the Macroalgae category %
	Avg_Halimedaspp.(HALI)-maca[calc]_%	Average percent of Halimeda cover out of the Macroalgae category %
	Avg_Lobophoravariegata(LOBO)-maca_%	Average percent of Lobophoravariegata cover out of the Macroalgae category %
	Avg_Sand/Sediment(S)_%	Average percent of Sand/Sediment cover out of the Non-Living category %
	StdDev_CORAL_%	Standard Deviation percent of Coral cover from total Benthos (out of 100%)
	StdDev_GORGONIANS_%	Standard Deviation percent of Gorgonian cover from total Benthos (out of 100%)
	StdDev_SPONGES_%	Standard Deviation percent of Sponge cover from total Benthos (out of 100%)
	StdDev_ZOANTHIDS_%	Standard Deviation percent of Zoanthid cover from total Benthos (out of 100%)
	StdDev_MACROALGAE_%	Standard Deviation percent of Macroalgae cover from total Benthos (out of 100%)
	StdDev_CORALLINE ALGAE_%	Standard Deviation percent of Coralline cover from total Benthos (out of 100%)
	StdDev_DEAD CORAL w/ TURF ALGAE_%	Standard Deviation percent of Dead Coral/ with Turf Algae cover from total Benthos (out of 100%)
	StdDev_NON-LIVING SUBSTRATA_%	Standard Deviation percent of Non-Living Substrate cover from total Benthos (out of 100%)
	StdDev_OTHER, LIVE_%	Standard Deviation percent of Other cover from total Benthos (out of 100%)
	StdDev_Cyanobacteria_%	Standard Deviation percent of Cyanobacteria cover
	StdDev_Fleshy Maca_%	Standard Deviation percent of Fleshy Maca cover out of the Macroalgae category %
	StdDev_Dictyota spp. (DICT) - maca_%	Standard Deviation percent of Dict cover out of the Macroalgae category %
	StdDev_Halimeda spp. (HALI) - maca[calc]_%	Standard Deviation percent of Halimeda cover out of the Macroalgae category %
	StdDEV_Lobophora variegata (LOBO) - maca_%	Standard Deviation percent of Lobophoravariegata cover out of the Macroalgae category %
	StdDev_Sand/Sediment (S)_%	Standard Deviation percent of Sand/Sediment cover out of the Non-Living category %
Bottom Meter Water Charateristics	Date	Date CTD cast was completed; may be a little later than the date the sample was collected	University of the Virgin Islands; Dr. Tyler Smith. CTD casts were done at each of the sites. All data is from the bottom meter of the cast, upcast excluded.
	Site	Site where CTD cast was completed
	avg_C0S/m	Average Speed of sound in seawater from the bottom meter of the CTD cast
	avg_temp(Cº)	Average Temperature (C) from the bottom meter of the CTD cast
	avg_Chlor(mg/m^-3)	Average Chlorophyll (mg/m^-3)-fluorometric from the
	avg_turb(ntu)	Average Turbidity (NTU)-fluorometric from the bottom meter of the CTD cast
	avg_pH	Average pH from the bottom meter of the CTD Cast
	avg_Par	Average Photosynthetically Active Radiation (PAR) from the bottom meter of the CTD cast
	avg_depth(m)	Average Depth in meters from the bottom meter of the CTD cast
	avg_salinty(PSU)	Average Salinity in Pratical Salinity Units (PSU) from the bottom meter of the CTD cast
	avg_Density00	Average Density from the bottom meter of the CTD cast
	avg_Sigma-é00	Average Density (Sigma) from the bottom meter of the CTD Cast
	sem_C0S/m	Standard Error of Mean Speed of sound in seawater from the bottom meter of the CTD cast
	sem_temp(Cº)	Standard Error of Mean Temperature (C) from the bottom meter of the CTD cast
	sem_Chlor(mg/m^-3)	Standard Error of Mean Chlorophyll (mg/m^-3)-fluorometric from the
	sem_turb(ntu)	Standard Error of Mean Turbidity (NTU)-fluorometric from the bottom meter of the CTD cast
	sem_pH	Standard Error of Mean pH from the bottom meter of the CTD Cast
	sem_Par	Standard Error of Mean Photosynthetically Active Radiation (PAR) from the bottom meter of the CTD cast
	sem_depth(m)	Standard Error of Mean Depth in meters from the bottom meter of the CTD cast
	sem_salinty(PSU)	Standard Error of Mean Salinity in Pratical Salinity Units (PSU) from the bottom meter of the CTD cast
	sem_Density00	Standard Error of Mean Density from the bottom meter of the CTD cast
	sem_Sigma-é00	Standard Error of Mean Density (Sigma) from the bottom meter of the CTD Cast
	max_C0S/m	Max Speed of sound in seawater from the bottom meter of the CTD cast
	max_temp(Cº)	Max Temperature (C) from the bottom meter of the CTD cast
	max_Chlor(mg/m^-3)	Max Chlorophyll (mg/m^-3)-fluorometric from the
	max_turb(ntu)	Max Turbidity (NTU)-fluorometric from the bottom meter of the CTD cast
	max_pH	Max pH from the bottom meter of the CTD Cast
	max_Par	Max Photosynthetically Active Radiation (PAR) from the bottom meter of the CTD cast
	max_depth(m)	Max Depth in meters from the bottom meter of the CTD cast
	max_salinty(PSU)	Max Salinity in Pratical Salinity Units (PSU) from the bottom meter of the CTD cast
	max_Density00	Max Density from the bottom meter of the CTD cast
	max_Sigma-é00	Max Density (Sigma) from the bottom meter of the CTD Cast
	min_C0S/m	Min Speed of sound in seawater from the bottom meter of the CTD cast
	min_temp(Cº)	Min Temperature (C) from the bottom meter of the CTD cast
	min_Chlor(mg/m^-3)	Min Chlorophyll (mg/m^-3)-fluorometric from the
	min_turb(ntu)	Min Turbidity (NTU)-fluorometric from the bottom meter of the CTD cast
	min_pH	Min pH from the bottom meter of the CTD Cast
	min_Par	Min Photosynthetically Active Radiation (PAR) from the bottom meter of the CTD cast
	min_depth(m)	Min Depth in meters from the bottom meter of the CTD cast
	min_salinty(PSU)	Min Salinity in Pratical Salinity Units (PSU) from the bottom meter of the CTD cast
	min_Density00	Min Density from the bottom meter of the CTD cast
	min_Sigma-é00	Min Density (Sigma) from the bottom meter of the CTD Cast
	std_C0S/m	Standard Deviation Speed of sound in seawater from the bottom meter of the CTD cast
	std_temp(Cº)	Standard Deviation Temperature (C) from the bottom meter of the CTD cast
	std_Chlor(mg/m^-3)	Standard Deviation Chlorophyll (mg/m^-3)-fluorometric from the
	std_turb(ntu)	Standard Deviation Turbidity (NTU)-fluorometric from the bottom meter of the CTD cast
	std_pH	Standard Deviation pH from the bottom meter of the CTD Cast
	std_Par	Standard Deviation Photosynthetically Active Radiation (PAR) from the bottom meter of the CTD cast
	std_depth(m)	Standard Deviation Depth in meters from the bottom meter of the CTD cast
	std_salinty(PSU)	Standard Deviation Salinity in Pratical Salinity Units (PSU) from the bottom meter of the CTD cast
	std_Density00	Standard Deviation Density from the bottom meter of the CTD cast
	std_Sigma-é00	Standard Deviation Density (Sigma) from the bottom meter of the CTD Cast
	count_C0S/m	Count of how many values used to calculate average Speed of sound in seawater from the bottom meter of the CTD cast
	count_temp(Cº)	Count of how many values used to calculate average Temperature (C) from the bottom meter of the CTD cast
	count_Chlor(mg/m^-3)	Count of how many values used to calculate average Chlorophyll (mg/m^-3)-fluorometric from the
	count_turb(ntu)	Count of how many values used to calculate average Turbidity (NTU)-fluorometric from the bottom meter of the CTD cast
	count_pH	Count of how many values used to calculate average pH from the bottom meter of the CTD Cast
	count_Par	Count of how many values used to calculate average Photosynthetically Active Radiation (PAR) from the bottom meter of the CTD cast
	count_depth(m)	Count of how many values used to calculate average Depth in meters from the bottom meter of the CTD cast
	count_salinty(PSU)	Count of how many values used to calculate average Salinity in Pratical Salinity Units (PSU) from the bottom meter of the CTD cast
	count_Density00	Count of how many values used to calculate average Density from the bottom meter of the CTD cast
	count_Sigma-é00	Count of how many values used to calculate average Density (Sigma) from the bottom meter of the CTD Cast
Airport Weather Data	30WindSpeed_Mean	Average Daily Wind Speed the 30 days prior to the sample date	(Station ID: GHCND:VQW00011640) Wind Speed in units in m/s, Wind Direction in Degrees (0=North), Precipitation units in mm; Data from National climatic Data Center NCDC - Freely available; Link: http://www.ncdc.noaa.gov/cdo-web/
	30WindSpeed_SEM	Standard Error of Mean Daily Wind Speed the 30 days prior to the sample date
	21WindSpeed_Mean	Average Daily Wind Speed the 21 days prior to the sample date
	21WindSpeed_SEM	Standard Error of Mean Daily Wind Speed the 21 days prior to the sample date
	14WindSpeed_Mean	Average Daily Wind Speed the 14 days prior to the sample date
	14WindSpeed_SEM	Standard Error of Mean Daily Wind Speed the 14 days prior to the sample date
	07WindSpeed_Mean	Average Daily Wind Speed the 7 days prior to the sample date
	07WindSpeed_SEM	Standard Error of Mean Daily Wind Speed the 7 days prior to the sample date
	30WindDir_Mean	Average Wind Direction on the sample date (degrees (0 degrees = North)
	30WindDir_SEM	Standard Error of Mean of the Wind Direction from the 30 days prior to the sample date (degrees (0 degrees = North)
	21WindDir_Mean	Average Wind Direction from the 21 days prior to the sample date (degrees (0 degrees = North)
	21WindDir_SEM	Standard Error of Mean of the Wind Direction from the 21 days prior to the sample date (degrees (0 degrees = North)
	14WindDir_Mean	Average Wind Direction from the 14 days prior to the sample date (degrees (0 degrees = North)
	14WindDir_SEM	Standard Error of Mean of the Wind Direction from the 14 days prior to the sample date (degrees (0 degrees = North)
	07WindDir_Mean	Average Wind Direction from the 7 days prior to the sample date (degrees (0 degrees = North)
	07WindDir_SEM	Standard Error of Mean of the Wind Direction from the 7 days prior to the sample date (degrees (0 degrees = North)
	30PRCP_Mean	Mean Precipitation from the Airport weather station 30 days before the sample Date
	30PRCP_SEM	Standard Error of mean of precipitation from the Airport weather station 30 days before the sample date
	21PRCP_Mean	Mean Precipitation from the Airport weather station 21 days before the sample Date
	21PRCP_SEM	Standard Error of mean of precipitation from the Airport weather station 21 days before the sample date
	14PRCP_Mean	Mean Precipitation from the Airport weather station 14 days before the sample Date
	14PRCP_SEM	Standard Error of mean of precipitation from the Airport weather station 14 days before the sample date
	07PRCP_Mean	Mean Precipitation from the Airport weather station 7 days before the sample Date
	07PRCP_SEM	Standard Error of mean of precipitation from the Airport weather station 7 days before the sample date
Benthic Temperature	TempFrom	Data Source of Temperature (Currently all from HOBO data loggers)	University of the Virgin Islands; Dr. Tyler Smith. Hobo Loggers were deployed at the Ciguatera Sites for large periods of time, some data is missing.
	Site	Site where Hobo logger was deployed
	Date	Date of Ciguatera sample
	DayofAvgTemp©	Average temperature from the sample day
	30TempAvg	Average Temperature from the 30 days prior to the sample date
	30TempSEM	Standard Error of mean from the 30 days prior to the sample date
	21TempAvg	Average Temperature from the 21 days prior to the sample date
	21TempSEM	Standard Error of mean from the 21 days prior to the sample date
	14TempAvg	Average Temperature from the 14 days prior to the sample date
	14TempSEM	Standard Error of mean from the 14 days prior to the sample date
	7TempAvg	Average Temperature from the 7 days prior to the sample date
	7TempSEM	Standard Error of mean from the 7 days prior to the sample date
Nutrient Data	DateNutCollected	Date nutrient sample was collected	Woods Hole Oceanographic Institution - Analysis; University of the Virgin Islands; Dr. Tyler Smith and Kevin Brown. Collected in field using whirl packs, water filtered and kept on ice and then stored in freezer until processing.
	Site	Site where Nutrient sample was collected
	Ct_Nutrient	Count of the Nutrient replicates (in most cases 2)
	Avg_uM_NH4	Average Ammonimum (uM)
	Avg_uM_Silicate	Average Silicate
	Avg_uM_PO4	Average Phosphorous
	Avg_uM_NO2+NO3	Average Nitrate and Nitrate
	STD_uM_NH4	Standard Deviation
	STD_uM_Silicate	Standard Deviation
	STD_uM_PO4	Standard Deviation
	STD_uM_NO2+NO3	Standard Deviation
